# Supplementary material for: The Impact of a Post-Prescription Review and Feedback Antimicrobial Stewardship Program in Lebanon
Source: Antibiotics (Basel). 2022 May 11;11(5):642. doi: 10.3390/antibiotics11050642 (PMC9138162; doi:10.3390/antibiotics11050642)
Supplement: Supplementary file 1 [file antibiotics-11-00642-s001.zip]

Archive with 1 entries (1 files):
- antibiotics-1647106-supplementary.pdf
